# Supplementary material for: Machine learning driven optimization of biomedical waste ash concrete for sustainable construction
Source: PLoS One. 2026 Mar 13;21(3):e0343424. doi: 10.1371/journal.pone.0343424 (PMC12987478; doi:10.1371/journal.pone.0343424)
Supplement: S1 File — (XLSX) [file pone.0343424.s001.xlsx]

## Sheet: Sheet1
SL.NO	Biomedical waste ash(%)	Cement(kg/m3)	Biomedical waste ash(kg/m3)	Fine aggregate(kg/m3)	Coarse aggregate(kg/m3)	Compressive strength (7 days)(MPa)	Compressive strength (14 days)(MPa)	Compressive strength (28 days)(MPa)	Tensile strength(7 days)(MPa)	Tensile strength(14 days)(MPa)	Tensile strength(28 days)(MPa)	Flexural strength(7 days)(MPa)	Flexural strength(14 days)(MPa)	Flexural strength(28 days)(MPa)
1	5	364.86	10.28	636	1147	23.14	29.33	37.18	2.62	3.29	3.59	3.22	3.8	4.19
2	5	360.05	11.42	636	1147	21.86	27.71	37.02	2.54	3.16	3.42	3.13	3.9	4.22
3	5	362.72	6.42	636	1147	22.55	28.63	36.72	2.68	3.07	3.48	3.21	3.94	4.24
4	5	357.09	13.16	636	1147	22.21	28.67	36.32	2.51	3.15	3.58	3.29	3.74	4.21
5	5	354.99	8.53	636	1147	22.59	29.1	37.47	2.46	3.16	3.47	3.2	3.81	4.34
6	5	367.04	8.17	636	1147	22.67	28.74	37.79	2.59	3.11	3.4	3.15	3.83	4.38
7	5	362.02	13.7	636	1147	23	28.25	37.48	2.79	3.13	3.67	3.01	3.83	4.25
8	5	360.88	10.97	636	1147	21.83	28.46	37.48	2.79	3.08	3.43	3.22	3.84	4.27
9	5	359.73	12.23	636	1147	22.87	29.05	36.95	2.61	3.09	3.36	3.3	3.78	4.24
10	5	361.21	6.44	636	1147	22.61	28.4	36.9	2.62	3.17	3.7	3.29	3.78	4.23
11	5	352.79	10.61	636	1147	22.85	29.8	37.2	2.67	3.13	3.39	3.38	3.83	4.32
12	5	357.83	14.9	636	1147	22.12	28.86	38.4	2.54	3.07	3.52	3.22	3.59	4.25
13	5	357.07	12.11	636	1147	22.36	29.34	36.91	2.61	3.21	3.39	3.29	3.88	4.08
14	5	363.3	11.47	636	1147	23.21	27.95	36.64	2.69	3.16	3.54	3.3	3.68	4.26
15	5	363.85	8.55	636	1147	23.75	28.81	36.7	2.71	3.03	3.59	3.39	3.67	4.34
16	5	364.44	13.16	636	1147	23.77	28.45	36.92	2.55	3.05	3.5	3.3	3.78	4.32
17	5	362.45	15.05	636	1147	22.69	29.93	37.61	2.55	3.02	3.56	3.25	3.82	4.29
18	5	362.02	8.15	636	1147	22.06	28.35	37.73	2.66	3.01	3.53	3.31	3.66	4.26
19	5	362.67	7.26	636	1147	23	28.85	37.84	2.75	2.99	3.42	3.32	3.8	4.29
20	5	381.64	12.4	636	1147	23.39	29.05	37.63	2.61	3.21	3.43	3.25	3.7	4.25
21	5	373.95	5.09	636	1147	23.16	27.76	37.06	2.75	3.14	3.4	3.2	3.82	4.17
22	5	363.46	10.83	636	1147	22.49	29.64	37.62	2.44	3.15	3.44	3.36	3.67	4.23
23	5	364.9	13.29	636	1147	22.22	28.4	37.06	2.57	3.31	3.55	3.14	3.84	4.45
24	5	367.54	6.13	636	1147	22.58	29.2	36.95	2.68	3.21	3.42	3.26	3.43	4.14
25	5	361.12	6.95	636	1147	23.64	27.85	37.08	2.65	3.27	3.37	3.39	3.75	4.14
26	5	364.69	11.29	636	1147	22.52	28.6	37.11	2.65	3.2	3.67	3.15	3.96	4.04
27	5	361.62	12.45	636	1147	22.96	28.26	37.2	2.59	3.07	3.59	3.31	3.68	4.33
28	5	363.92	13.13	636	1147	23.13	28.16	37.02	2.71	3.19	3.51	3.28	3.88	4.18
29	5	365.12	10.08	636	1147	22.71	29.12	37.71	2.72	3.26	3.51	3.34	3.72	4.27
30	5	361.73	10.98	636	1147	23.12	28.16	38.35	2.54	3.01	3.63	3.35	3.81	4.3
31	5	362.32	8	636	1147	22.86	28.23	37.79	2.63	3.05	3.48	3.31	3.69	4.16
32	5	363.6	11.42	636	1147	22.57	28.33	37.42	2.5	2.99	3.44	3.25	3.78	4.39
33	5	366.67	10.21	636	1147	22.81	28.07	37.29	2.61	3.16	3.43	3.32	3.9	4.23
34	5	364.39	12.76	636	1147	22.62	28.68	37.31	2.65	3.05	3.51	3.32	3.9	4.34
35	5	373.15	8.39	636	1147	23.26	28.66	38.39	2.56	3.05	3.45	3.06	3.7	4.16
36	5	363.13	11.72	636	1147	23.76	29.05	37.01	2.55	3.18	3.38	3.45	3.87	4.19
37	5	353.81	14.75	636	1147	22.76	29.19	36.5	2.58	3.13	3.51	3.22	3.81	4.13
38	5	361.67	11.05	636	1147	23.08	28.93	36.74	2.49	3.26	3.54	3.2	3.91	4.25
39	5	368.28	10.89	636	1147	23.85	29.45	37.18	2.74	3.19	3.65	3.17	3.82	4.35
40	5	353.59	7.14	636	1147	21.8	28.44	37.66	2.79	3.14	3.67	3.13	3.58	4.23
41	5	364.3	10.59	636	1147	21.79	28.53	36.65	2.71	3.17	3.42	3.22	3.64	4.23
42	5	367.16	7.73	636	1147	23.07	28.3	36.9	2.63	3.03	3.45	3.15	3.95	4.24
43	5	358.88	11.33	636	1147	22.76	28.46	37.61	2.72	3.08	3.45	3.24	3.52	4.09
44	5	369.21	15.62	636	1147	22.7	28.86	37.46	2.95	3.24	3.5	3.17	3.59	4.26
45	5	358.6	6.42	636	1147	22.5	28.03	38.14	2.73	3.13	3.66	3.28	3.66	4.39
46	5	365.07	7.58	636	1147	22.72	28.13	36.61	2.73	3.32	3.37	3.33	3.68	4.19
47	5	359.42	8.1	636	1147	22.84	28.15	37.44	2.63	3.11	3.42	3.21	3.83	4.29
48	5	357.49	10.99	636	1147	23.2	27.74	37.57	2.57	3.19	3.43	3.09	3.59	4.24
49	5	363.68	7.98	636	1147	23.14	27.74	37.27	2.52	3.06	3.51	3.18	3.71	4.34
50	5	359.5	13.2	636	1147	22.26	28.83	38.02	2.39	3.05	3.57	3.25	3.79	4.18
51	5	362.81	10.22	636	1147	23.4	28.7	37.47	2.6	3.08	3.47	3.31	3.71	4.27
52	5	372.76	13.3	636	1147	22.66	29.17	37.1	2.44	3.03	3.32	3.23	3.75	4.41
53	5	364.01	10.03	636	1147	23.23	27.46	37.42	2.72	2.98	3.62	3.3	3.71	4.3
54	5	373.73	11.24	636	1147	22.94	28.34	36.88	2.72	3.04	3.52	3.22	3.8	4.27
55	5	367.57	9.16	636	1147	22.69	28.08	37.08	2.68	3.21	3.42	3.36	3.89	4.28
56	5	371.76	8.37	636	1147	22.2	27.68	38.05	2.71	3.12	3.54	3.16	3.99	4.25
57	5	362.93	12.87	636	1147	23.06	28.68	36.9	2.69	3.32	3.64	3.43	3.7	4.14
58	5	361.75	10.86	636	1147	23.37	27.72	38.06	2.62	3.09	3.41	3.1	3.83	4.25
59	5	355.93	6.8	636	1147	22.65	29.4	37.17	2.49	3.11	3.48	3	3.74	4.22
60	5	365.86	16.24	636	1147	23.38	28.44	36.75	2.9	3.14	3.51	3.27	3.77	4.23
61	5	359.51	9.05	636	1147	22.8	28.3	36.94	2.65	3.1	3.66	3	3.86	4.36
62	5	352.01	9.66	636	1147	22.63	27.87	36.91	2.53	3.31	3.6	3.4	3.82	4.13
63	5	359.76	12.16	636	1147	22.21	28.93	37.18	2.6	3.2	3.55	3.23	3.87	4.13
64	5	365.46	12.47	636	1147	22.67	28.73	36.67	2.73	3.11	3.46	3.37	3.68	4.1
65	5	354.6	12.51	636	1147	22.18	29.45	36.26	2.81	3.15	3.5	3.22	3.79	4.24
66	5	367.9	11.03	636	1147	22.9	28.39	37.27	2.67	2.96	3.38	3.34	3.77	4.22
67	5	362.47	11.73	636	1147	22.55	28.18	37.4	2.54	3.17	3.34	3.37	3.8	4.27
68	5	367.29	15.69	636	1147	23.33	27.65	36.66	2.58	3.13	3.56	3.2	3.77	4.16
69	5	359.32	6.47	636	1147	22.36	27.89	36.81	2.75	3.04	3.77	3.32	3.77	4.15
70	5	365.88	8.96	636	1147	22.88	29.85	37.25	2.75	3.06	3.51	3.45	3.69	4.42
71	5	365.92	9	636	1147	23.14	29.06	37.61	2.48	3.06	3.49	3.26	3.81	4.26
72	5	355.7	11.83	636	1147	23.13	28.85	37.84	2.72	3.18	3.5	3.1	3.79	4.26
73	5	363.74	6.86	636	1147	22.28	29.1	37.28	2.71	3.13	3.51	3.36	3.7	4.25
74	5	360.07	9.39	636	1147	22.67	28.68	37.06	2.77	3.04	3.49	3.23	3.89	4.26
75	5	367.54	6.23	636	1147	22.95	29.01	37.34	2.75	3.08	3.65	3.5	3.71	4.2
76	5	369.65	15.43	636	1147	22.56	28.36	37.16	2.51	3.04	3.41	3.19	3.75	4.26
77	5	370.13	7.69	636	1147	23.31	28.46	37.28	2.71	3.02	3.55	3.29	3.8	4.27
78	5	374.66	8.78	636	1147	22.55	28.26	37.02	2.58	3.25	3.65	3.21	3.67	4.29
79	5	359.62	12.59	636	1147	22.92	27.81	38.07	2.82	3.07	3.47	3.3	3.78	4.31
80	5	372.43	10.16	636	1147	22.42	27.88	36.93	2.64	3.31	3.46	3.29	3.75	4.36
81	5	375.01	9.1	636	1147	22.58	29.09	37.64	2.82	3.19	3.47	3.33	3.86	4.32
82	5	364.92	13.89	636	1147	23.4	29.26	37.62	2.62	3.14	3.63	3.19	3.79	4.2
83	5	362.52	14.53	636	1147	22.92	28.59	36.62	2.71	3.19	3.73	3.24	3.77	4.26
84	5	370.27	10.4	636	1147	22.96	28.87	37.39	2.6	3.15	3.62	3.17	3.76	4.17
85	5	368.36	6.12	636	1147	22.54	28.76	38.08	2.63	3.07	3.7	3.13	3.53	4.28
86	5	359.87	7.63	636	1147	23.17	28.69	37.02	2.51	3.22	3.58	3.26	3.93	4.13
87	5	354.75	8.61	636	1147	22.8	28.69	37.18	2.68	3	3.65	3.26	3.86	4.27
88	5	364.66	12.4	636	1147	23.04	28.89	37.96	2.66	3.2	3.5	3.41	3.68	4.42
89	5	362.18	6.4	636	1147	22.88	28.23	37.72	2.57	3.09	3.32	3.22	3.51	4.08
90	5	366.18	13.05	636	1147	23.03	28.09	37.28	2.64	3.01	3.66	3.36	3.73	4.24
91	5	363.42	4.56	636	1147	22.7	28.23	36.8	2.61	3.31	3.57	3.21	3.81	4.38
92	5	367	10.87	636	1147	22.5	28.92	37.5	2.73	3.19	3.61	3.22	3.88	4.26
93	5	372.76	8.62	636	1147	23.69	28.67	36.97	2.59	3.1	3.55	3.32	3.69	4.24
94	5	373.09	15.87	636	1147	23.04	28.59	37.36	2.7	3.03	3.48	3.1	3.79	4.3
95	5	359.96	15.41	636	1147	22.21	27.84	37.41	2.74	3.3	3.46	3.38	3.75	4.22
96	5	366.8	12.65	636	1147	22.03	29.31	37.99	2.58	3.17	3.56	3.3	3.69	4.17
97	5	362.25	14.21	636	1147	23.09	28.38	37.69	2.36	3.24	3.34	3.23	3.64	4.11
98	5	368.18	9.29	636	1147	22.99	28.55	37.54	2.65	3	3.61	3.22	3.59	4.2
99	5	369.88	13.24	636	1147	22.65	28.4	37.14	2.85	3.17	3.55	3.37	3.77	4.21
100	5	361.4	10.48	636	1147	22.8	28.93	37.33	2.71	3.12	3.52	3.07	3.84	4.27
101	5	367.37	2	636	1147	23.86	28.5	37.85	2.54	3.19	3.4	3.21	3.94	4.22
102	5	363.47	13.3	636	1147	23.07	28.65	37.48	2.88	3.12	3.53	3.38	3.86	4.36
103	5	365.57	7.26	636	1147	23.64	28	37.45	2.56	3.12	3.54	3.3	3.79	4.4
104	5	364.65	9.96	636	1147	23.3	29.16	36.69	2.7	3.2	3.48	3.41	3.73	4.25
105	5	361.51	10.74	636	1147	22.27	27.85	38.1	2.56	3.03	3.29	3.21	3.62	4.4
106	5	367.43	8.63	636	1147	23.95	29.06	37.14	2.39	3.36	3.37	3.11	3.85	4.48
107	5	369.3	12.38	636	1147	23.12	29	37.68	2.67	3.14	3.5	3.19	3.72	4.07
108	5	361.89	7.72	636	1147	22.27	28.66	38	2.73	2.97	3.41	3.36	3.65	4.22
109	5	365.13	7.78	636	1147	22.87	27.9	37	2.67	2.97	3.55	3.27	3.81	4.26
110	5	369.2	11.07	636	1147	22.61	28.63	37.57	2.64	3.13	3.44	3.2	3.61	4.41
111	5	356.16	8.61	636	1147	22.46	29.02	37.15	2.76	3.06	3.54	3.19	3.96	4.12
112	5	363.93	12.59	636	1147	23.03	28.48	37.24	2.64	3.12	3.61	3.49	3.69	4.1
113	5	361.94	18.43	636	1147	22.42	29.39	38.14	2.58	3.19	3.67	3.23	3.73	4.18
114	5	357.31	8.74	636	1147	22.21	28.59	36.92	2.66	2.97	3.54	3.35	3.55	4.28
115	5	368.52	7.06	636	1147	23.66	28.78	36.95	2.63	3.19	3.52	3.32	3.66	4.26
116	5	355.31	10.36	636	1147	22.37	28.2	37.92	2.75	3.19	3.4	3.24	3.87	4.25
117	5	373.98	11.87	636	1147	22.92	28.42	37.37	2.62	3.2	3.61	3.19	3.62	4.06
118	5	364.92	7.38	636	1147	21.74	28.76	38.55	2.64	3.21	3.52	3.26	3.84	4.21
119	5	363.72	11.66	636	1147	22.49	29.07	37.21	2.56	3.18	3.42	3.27	3.75	4.35
120	5	364.75	10.61	636	1147	23.23	29.27	37.58	2.64	3	3.4	3.24	3.69	4.22
121	5	362.66	12.28	636	1147	22.78	28.81	37.33	2.44	3.04	3.5	3.15	3.81	4.39
122	5	368.47	10.05	636	1147	23.57	28.64	37.13	2.58	3.1	3.47	3.29	3.77	4.24
123	5	364.56	14.26	636	1147	23.29	27.83	36.02	2.73	2.99	3.49	3.15	3.57	4.29
124	5	366.18	8.96	636	1147	21.52	28.3	37.5	2.49	3.15	3.51	3.33	3.76	4.14
125	5	368.36	10.21	636	1147	22.81	28.1	37.08	2.55	3.11	3.68	3.13	3.59	4.39
126	5	361.33	8.68	636	1147	23.34	28.27	38.21	2.71	3.08	3.73	3.21	3.82	4.27
127	5	368.89	15.37	636	1147	22.84	28.19	37.53	2.57	3.33	3.52	3.23	3.77	4.11
128	5	357.52	14.29	636	1147	22.49	28.05	37.57	2.76	3.2	3.61	3.19	3.61	4.39
129	5	360.77	9.94	636	1147	23.48	28.85	37.53	2.86	3.07	3.6	3.28	3.78	4.39
130	5	364.92	12.3	636	1147	23.36	28.39	36.88	2.54	2.93	3.72	3.16	3.73	4.21
131	5	363.92	13.14	636	1147	23.25	28.28	37.22	2.67	3.11	3.67	3.32	3.82	4.31
132	5	368.25	11.23	636	1147	22.17	28.77	36.97	2.59	3.19	3.63	3.27	3.78	4.41
133	5	363.58	18.5	636	1147	23.1	27.69	37.68	2.68	3.26	3.58	3.26	3.63	4.22
134	5	358.13	8.95	636	1147	23.11	29.4	37.5	2.52	3.17	3.63	3.21	3.74	4.24
135	5	358.46	12.63	636	1147	22.76	28.78	36.86	2.6	3.2	3.47	3.44	3.71	4.26
136	5	367.04	6.43	636	1147	21.94	27.81	37.93	2.58	3.39	3.45	3.29	3.9	4.44
137	5	372.69	14.32	636	1147	23.33	28.87	37.69	2.58	3.05	3.51	3.25	3.7	4.31
138	5	367.16	10.96	636	1147	23.56	28	37.2	2.57	2.94	3.5	3.26	3.9	4.3
139	5	357.26	16.25	636	1147	23.43	28.86	37.19	2.54	3.09	3.62	3.46	3.9	4.19
140	5	356.78	11.11	636	1147	21.94	28.73	37.23	2.59	2.97	3.56	3.22	3.63	3.95
141	5	362.24	16.01	636	1147	23.65	28.34	37	2.69	3.03	3.54	3.35	3.87	4.23
142	5	361.36	8.06	636	1147	22.41	28.46	37.48	2.73	3.05	3.66	3.24	3.75	4.17
143	5	350.26	13.34	636	1147	23.19	28.43	37.33	2.69	2.97	3.46	3.35	3.62	4.27
144	5	355.6	12.09	636	1147	22.8	27.76	37.88	2.57	3.05	3.53	3.38	3.65	4.25
145	5	364.52	12.77	636	1147	22.91	28.39	36.89	2.65	3.02	3.22	3.31	3.84	4
146	5	357.33	12.55	636	1147	23.85	28.58	36.94	2.62	3.27	3.45	3.19	3.7	4.14
147	5	362.99	15.56	636	1147	22.98	28.44	37.15	2.48	3.22	3.5	3.25	4.07	4.27
148	5	358.62	9.41	636	1147	23.39	28.63	36.58	2.73	3.06	3.7	3.38	3.71	4.37
149	5	362.72	13.25	636	1147	23.06	28.15	36.98	2.74	3.1	3.47	3.17	3.79	4.45
150	5	357.04	10.76	636	1147	23.53	28.53	37.53	2.53	3.17	3.49	3.37	3.87	4.5
151	10	350.19	19.99	636	1147	22.67	26.28	37.24	2.47	2.98	3.4	3.1	3.93	4.34
152	10	346.7	12.64	636	1147	22.27	27.11	37.06	2.4	2.91	3.35	3.25	3.8	4.17
153	10	345.33	16.24	636	1147	23.38	26.3	37.68	2.65	3.06	3.23	3.24	3.82	4.12
154	10	348.91	15.47	636	1147	23.16	26.23	37.17	2.53	2.93	3.33	3.15	3.91	4.08
155	10	347.92	24.83	636	1147	22.07	26.12	37.33	2.52	3	3.32	3.26	3.93	4.25
156	10	346.08	21.03	636	1147	23.52	26.39	36.58	2.61	2.95	3.05	3.28	3.77	4.2
157	10	348.95	19.58	636	1147	22.92	26.24	37.33	2.47	3.03	3.33	3.11	3.93	4.16
158	10	351.33	20.11	636	1147	23.49	26.35	36.9	2.5	2.93	3.35	3.04	3.71	4.1
159	10	352.04	24.14	636	1147	22.52	26.38	37.11	2.62	2.87	3.29	3.3	3.87	4.23
160	10	352.3	10.9	636	1147	22.91	26.13	36.15	2.55	3.1	3.26	3.3	3.98	4.34
161	10	355.49	21.24	636	1147	22.61	25.66	36.95	2.42	3.18	3.25	3.21	3.88	4.21
162	10	355.77	17.14	636	1147	22.67	26.09	36.41	2.44	2.96	3.23	3.13	3.68	4.2
163	10	339.77	21.29	636	1147	22.61	25.73	36.92	2.42	2.99	3.4	3.01	3.83	4.19
164	10	350.65	19.65	636	1147	22.19	26.3	36.67	2.61	2.96	3.46	3.19	3.75	4.06
165	10	338.27	14.26	636	1147	22.7	26.71	36.28	2.59	2.91	3.28	3.36	3.91	4.18
166	10	342.83	12.55	636	1147	22.21	26.35	36.58	2.49	2.97	3.25	3.13	3.84	4.25
167	10	341.84	23.24	636	1147	22.52	26.47	37.42	2.52	3.06	3.3	3.14	3.86	4.1
168	10	347.83	18.91	636	1147	22.47	26.4	36.13	2.45	2.97	3.29	3.1	3.95	4.12
169	10	352.14	20.29	636	1147	22.25	27.35	36.47	2.59	3.06	3.2	3.34	3.79	4.24
170	10	348.59	18.61	636	1147	22.98	26.86	36.2	2.63	2.79	3.37	3.31	3.71	4.17
171	10	341.76	18.37	636	1147	22.42	26.85	37.73	2.64	2.9	3.25	3.03	3.74	4.31
172	10	355.37	15.31	636	1147	22.27	26.45	37.21	2.42	3	3.22	3.2	3.87	4.21
173	10	345.11	18.68	636	1147	22.53	26.27	36.94	2.66	3.02	3.24	3.27	3.79	4.33
174	10	349.14	18.69	636	1147	22.79	25.67	36.51	2.38	2.97	3.44	3.42	3.88	4.26
175	10	338.28	17.38	636	1147	22.18	26.15	36.99	2.45	2.76	3.34	3.09	3.84	4.42
176	10	342.69	11.42	636	1147	22.43	27.01	38.05	2.38	3.01	3.22	3.19	4.08	4.06
177	10	348.56	20.41	636	1147	23.11	26.51	37.22	2.46	2.99	3.24	3.26	3.78	4.25
178	10	347.14	22.39	636	1147	22.54	25.57	37.7	2.41	2.89	3.21	3.34	3.61	4.52
179	10	352.57	19.68	636	1147	22.54	26.6	37.33	2.56	3.02	3.28	3.18	3.8	4.19
180	10	352.96	20.79	636	1147	21.1	26.79	37.17	2.5	2.92	3.38	3.29	3.74	4.25
181	10	342.43	14.87	636	1147	22.26	26.89	37.55	2.55	3.03	3.32	3.14	3.86	4.29
182	10	351.06	22.58	636	1147	22.92	26.64	37.61	2.5	2.87	3.25	3.13	3.75	4.2
183	10	343.33	18.09	636	1147	21.62	26.57	37.07	2.42	3.03	3.36	3.04	3.74	4.13
184	10	342.59	21.5	636	1147	22.47	26.33	36.07	2.56	2.84	3.28	3.23	3.96	4.08
185	10	332.19	19.56	636	1147	23.47	27.08	37.17	2.45	3.04	3.17	3.25	3.87	4.32
186	10	361.09	20.19	636	1147	22.32	26.45	36.19	2.43	2.92	3.22	3.22	3.74	4.32
187	10	347.29	18.98	636	1147	22.41	26.54	37.48	2.41	2.89	3.24	3.07	3.74	4.16
188	10	351.66	19.8	636	1147	22.67	26.89	37	2.54	2.95	3.3	3.14	3.58	4.2
189	10	354.4	21.79	636	1147	23.05	27.08	37.11	2.52	2.9	3.24	3.26	3.94	4.2
190	10	345.04	19.01	636	1147	22.87	25.74	35.92	2.44	2.84	3.22	3.19	3.77	4.36
191	10	348.92	19.91	636	1147	22.88	25.89	37.59	2.49	3.03	3.16	3.04	3.9	4.25
192	10	342.78	16.4	636	1147	23.13	25.87	37.89	2.41	3.02	3.24	3.26	3.77	4.19
193	10	347.49	16	636	1147	22.94	26.2	36.96	2.4	2.7	3.25	3.44	3.9	4.21
194	10	345.98	19.08	636	1147	22.84	25.87	37.63	2.57	3.03	3.31	3.2	3.89	4.27
195	10	345.52	17.29	636	1147	22.62	27.23	36.45	2.35	2.98	3.28	3.22	3.84	4.19
196	10	354.74	14.21	636	1147	22.16	26.41	36.25	2.48	3.13	3.27	3.22	3.69	4.15
197	10	345.41	18.06	636	1147	23.21	26.74	36.51	2.52	3.01	3.38	3.36	3.72	4.13
198	10	341	18.31	636	1147	22.8	26.95	37.03	2.47	2.98	3.19	3.41	3.66	4.23
199	10	357.41	19.03	636	1147	22.47	26.28	36.98	2.64	2.74	3.42	3.06	3.79	4.17
200	10	350.23	14.22	636	1147	22.8	27.47	36.39	2.52	2.89	3.31	3.2	3.76	4.26
201	10	356.31	18.44	636	1147	22.93	25.81	36.59	2.55	3.11	3.31	3.17	3.82	4.08
202	10	350.31	21.66	636	1147	22.34	26.22	37.2	2.46	2.95	3.48	3.18	3.78	4.15
203	10	351.01	18.47	636	1147	22.25	27.12	37.78	2.44	2.77	3.37	3.13	3.9	4.01
204	10	351.75	15.38	636	1147	22.94	26.47	36.59	2.46	3.03	3.28	3.26	4.02	4.05
205	10	355.38	19.32	636	1147	22.12	25.79	36.98	2.59	2.95	3.42	3.05	3.82	4.08
206	10	349.11	21.67	636	1147	22.36	25.16	37.17	2.54	3	3.39	3.09	3.89	4.33
207	10	338.4	19.97	636	1147	22.32	26.42	37.24	2.45	2.89	3.27	3.09	3.71	4.28
208	10	341.55	21.01	636	1147	22.8	25.6	36.73	2.62	2.86	3.22	3.25	3.9	4.18
209	10	344.3	23.28	636	1147	23.44	26.95	37.11	2.42	2.88	3.32	3.24	3.96	4.28
210	10	339.77	22.17	636	1147	22.07	26.27	37.2	2.7	3.27	3.33	3.18	3.87	4.3
211	10	345.69	24.4	636	1147	22.69	26.71	37.4	2.54	3.04	3.21	3.14	3.71	4.25
212	10	351.18	20.38	636	1147	23.41	26.46	37.4	2.39	2.92	3.34	3.28	3.79	4.2
213	10	339.7	17.94	636	1147	23.02	26.75	37.32	2.5	2.96	3.2	3.27	3.86	4.26
214	10	344.66	12.55	636	1147	23.12	26.22	36.64	2.57	2.92	3.38	3.26	3.89	4.07
215	10	353.35	19.79	636	1147	22.39	26.53	36.18	2.54	2.86	3.13	3.05	3.93	4.15
216	10	354.96	17.4	636	1147	21.72	25.9	37.69	2.48	2.91	3.29	3.25	3.93	4.35
217	10	345.49	15.03	636	1147	22.36	26.59	36.59	2.4	2.99	3.27	3.2	3.74	4.19
218	10	342.67	21.68	636	1147	23.09	25.54	36.61	2.35	2.89	3.26	3.06	3.73	4.11
219	10	348.33	19.22	636	1147	22.21	26.55	36.8	2.47	3.13	3.4	3.07	3.9	4.29
220	10	341.55	21.47	636	1147	23.34	25.9	36.61	2.6	2.99	3.33	3.23	3.86	4.08
221	10	352.53	22.52	636	1147	22.46	26.44	36.3	2.55	3.02	3.26	3.31	3.79	4.27
222	10	342.19	18.94	636	1147	22.48	26.57	36.89	2.49	3.04	3.23	3.04	3.99	4.35
223	10	340.83	21.08	636	1147	22.32	26.59	37.22	2.48	2.88	3.2	3.11	3.74	4.2
224	10	343.71	21.06	636	1147	23.31	26.17	37.19	2.55	3.01	3.28	3.27	3.87	4.09
225	10	351.64	21.67	636	1147	22.19	26.48	37.41	2.48	3.07	3.51	3.12	3.68	4.24
226	10	350.9	18.32	636	1147	23.3	25.79	37.42	2.44	3.13	3.47	3.12	3.77	4.3
227	10	345.35	18.87	636	1147	22.58	25.5	37.06	2.43	2.91	3.41	3.07	3.9	4.18
228	10	345.89	21.38	636	1147	22.74	26.75	37.55	2.47	2.9	3.16	3.12	4.11	4.33
229	10	340.53	15.04	636	1147	22.81	26.73	37.34	2.47	2.95	3.3	3.21	3.6	4.19
230	10	343.03	19.54	636	1147	24.06	26.64	36.91	2.59	3.01	3.31	3.26	4.03	4.1
231	10	349.66	16.23	636	1147	22.85	26	36.86	2.47	3.06	3.36	3.08	3.83	4.14
232	10	341	18.36	636	1147	22.42	27.67	37.29	2.36	2.9	3.37	3.41	3.66	4.02
233	10	356.64	20.18	636	1147	22.14	26.73	35.75	2.5	2.99	3.36	3.1	3.83	4.12
234	10	348.57	16.32	636	1147	22.37	25.96	37.4	2.59	2.94	3.27	3.06	3.79	4.2
235	10	360.39	15.67	636	1147	23.3	26.96	37.21	2.68	3	3.31	3.19	3.94	4.32
236	10	344.16	15.05	636	1147	22.47	26.06	37.04	2.62	2.91	3.27	3.21	3.9	3.99
237	10	344.26	19.64	636	1147	23.17	26.21	36.13	2.56	2.9	3.15	3.14	3.8	4.15
238	10	336.26	21.7	636	1147	23.21	26.79	36.5	2.48	2.96	3.33	3.27	3.75	4.22
239	10	349.58	23.38	636	1147	22.92	26.85	37.11	2.64	3	3.18	3.34	3.89	4.17
240	10	344.89	19.9	636	1147	22.8	26.56	37.23	2.67	3.07	3.29	3.29	3.72	4.25
241	10	356.34	18.36	636	1147	22.15	26.13	36.53	2.42	2.92	3.13	3.2	3.91	4.12
242	10	354.89	20.54	636	1147	23.09	26.13	37.5	2.39	3.05	3.29	3.26	3.7	4.12
243	10	350.28	16.16	636	1147	22.8	25.78	37.49	2.38	3.02	3.33	3.13	3.88	4.24
244	10	344.6	15.98	636	1147	21.59	26.63	36.29	2.51	2.93	3.34	3.17	3.79	4.28
245	10	348.97	19.96	636	1147	22.8	25.69	37.45	2.56	2.86	3.25	3.2	3.81	4.24
246	10	354.45	22.26	636	1147	21.91	26.77	37.73	2.54	3.07	3.47	3.3	3.84	4.31
247	10	348.01	19.08	636	1147	22.39	27.24	36.66	2.65	3.01	3.13	3.24	3.61	4.27
248	10	351.72	17.23	636	1147	22.63	27.44	36.82	2.39	3.11	3.47	3.2	3.92	4.34
249	10	343.58	17.55	636	1147	23.19	27.3	37.35	2.41	3.16	3.22	3.17	3.85	4.37
250	10	351.56	20.25	636	1147	22.8	26.48	37.35	2.25	2.93	3.29	3.08	3.86	4.19
251	10	356.07	23.73	636	1147	22.34	26.38	37.03	2.45	2.98	3.19	3.09	3.88	4.27
252	10	343.27	21.7	636	1147	22.25	26.59	37.48	2.5	3.01	3.22	3.18	3.8	4.14
253	10	346.41	14.36	636	1147	22.32	26.32	36.94	2.48	2.95	3.32	3.29	3.76	4.09
254	10	342.08	17.55	636	1147	22.39	26.08	36.42	2.45	2.98	3.33	3.14	3.78	4.12
255	10	347.13	16.46	636	1147	22.86	25.57	36.89	2.53	2.98	3.54	3.23	3.72	4.2
256	10	338.41	18.77	636	1147	22.15	26.92	36.8	2.49	2.9	3.44	3.17	4	4.29
257	10	349.7	20.12	636	1147	22.77	25.5	36.93	2.58	2.96	3.13	3.19	3.99	4.33
258	10	346.98	21.86	636	1147	22.39	25.61	36.61	2.66	2.93	3.25	3.17	4.01	4.37
259	10	358.38	18.53	636	1147	22.72	25.7	37.81	2.38	2.98	3.16	3.14	3.74	4.15
260	10	344.59	17.37	636	1147	22.99	25.91	37.18	2.62	2.91	3.2	3.18	3.94	4.23
261	10	344.63	20.46	636	1147	22.02	26.8	37.27	2.47	2.88	3.18	3.25	3.94	4.15
262	10	349.58	12.75	636	1147	22.28	26.44	36.62	2.41	2.89	3.3	3.18	3.6	4
263	10	344.26	20.38	636	1147	21.2	26.21	36.81	2.64	2.92	3.31	3.21	3.61	4.29
264	10	348.37	20.53	636	1147	24.53	25.42	37.93	2.47	2.99	3.27	3.16	3.76	4.24
265	10	339.7	21.26	636	1147	22.36	25.89	36.84	2.63	2.91	3.31	3.13	3.9	4.28
266	10	356.53	18.48	636	1147	22.9	26.51	37.72	2.43	3.03	3.25	3.19	3.83	4.24
267	10	346.71	19.65	636	1147	23.36	26.95	37.5	2.45	2.87	3.37	3.29	3.97	4.15
268	10	346.14	14.09	636	1147	22.37	26.96	36.84	2.56	2.94	3.3	3.09	3.83	3.91
269	10	346.36	14.12	636	1147	23.17	26.85	37.3	2.65	2.87	3.44	3.29	3.8	4.32
270	10	341.76	16.54	636	1147	22.27	26.2	36.54	2.62	2.93	3.31	3.14	3.64	4.24
271	10	337.73	18.8	636	1147	21.89	27.45	37.53	2.51	3.09	3.19	3.25	3.84	4.24
272	10	353.65	21.21	636	1147	22.71	25.63	36.59	2.49	2.97	3.16	3.44	3.97	4.27
273	10	347.65	18.37	636	1147	22.09	26.5	37.2	2.38	2.99	3.25	3.01	3.73	4.17
274	10	356.73	20.68	636	1147	21.9	26.7	36.3	2.61	2.91	3.26	3.33	3.69	4.07
275	10	344.37	22.13	636	1147	21.81	25.04	36.84	2.56	3.08	3.22	3.16	3.94	4.02
276	10	345.35	19.58	636	1147	22.79	26.21	37.09	2.25	2.89	3.32	3.1	3.83	4.25
277	10	345.58	19.52	636	1147	22.09	26.36	37.38	2.52	2.9	3.29	3.27	3.62	4.33
278	10	345.61	20.29	636	1147	23.17	25.77	36.72	2.47	2.88	3.44	3.11	3.76	4.23
279	10	341.28	17.82	636	1147	22.73	26.29	37.02	2.45	2.81	3.3	3.38	3.82	4.23
280	10	350.75	15.2	636	1147	23.42	26.56	37.89	2.43	3.14	3.35	3.26	3.84	4.19
281	10	353.29	19.43	636	1147	21.59	25.9	36.98	2.53	2.95	3.39	3	3.83	4.03
282	10	351.09	18.73	636	1147	22.78	26.03	37.71	2.6	3.02	3.26	3.26	3.75	4.3
283	10	355.54	22.22	636	1147	22.21	26.64	36.42	2.56	3.01	3.08	3.08	3.79	4.18
284	10	341.24	20.18	636	1147	22.7	26.36	36.69	2.6	3.13	3.22	3.14	3.87	4.17
285	10	346.59	21.23	636	1147	21.62	27.12	37.11	2.46	2.95	3.27	3.03	3.97	4.21
286	10	349.51	21.86	636	1147	22.06	26.7	36.94	2.58	2.75	3.26	3.14	3.86	4.26
287	10	343.75	16.87	636	1147	22.51	26.01	37.49	2.46	2.67	3.23	3.1	3.66	4.09
288	10	347.84	23	636	1147	22.73	26.16	37.3	2.45	2.89	3.15	3.02	3.78	4.23
289	10	346.81	17.76	636	1147	22.1	26.76	36.41	2.58	2.86	3.19	3.05	3.77	4.31
290	10	349.87	21.95	636	1147	22.83	25.91	36.9	2.42	3.09	3.15	3.29	3.91	4.39
291	10	345.24	21.15	636	1147	23.71	26.15	36.3	2.31	3.03	3.08	3.16	3.86	4.23
292	10	349.42	19.68	636	1147	23.21	25.98	36.73	2.42	3.04	3.36	3.25	3.94	4.09
293	10	355.63	23.58	636	1147	22.94	27.35	36.24	2.45	2.89	3.34	3.09	3.9	4.35
294	10	350.77	19.86	636	1147	22.08	26.04	37.69	2.58	2.96	3.23	3	3.71	4.4
295	10	340.89	19.58	636	1147	23.07	25.83	37.16	2.59	2.96	3.56	3.03	3.93	4.19
296	10	351.15	20.33	636	1147	22.2	26.57	36.14	2.56	2.99	3.33	3.31	3.86	4.22
297	10	342.88	16.87	636	1147	23.16	27.18	36.95	2.5	2.87	3.39	3.27	4.01	4.12
298	10	345.4	19.7	636	1147	22.89	26.35	36.63	2.59	3.03	3.18	3.34	3.94	4.22
299	10	347.69	20.67	636	1147	22.14	26.48	35.99	2.59	2.8	3.42	3.17	3.8	4.15
300	10	345.85	23.27	636	1147	21.33	27.1	37.24	2.38	2.85	3.44	3.11	3.7	4.32
301	15	343.71	33.62	636	1147	22.55	25.1	34.69	2.8	3.08	3.38	3.45	3.61	3.9
302	15	344.27	42.69	636	1147	21.93	25.43	34.35	2.68	2.93	3.45	3.5	3.63	3.93
303	15	334.28	37.2	636	1147	22.99	25.85	34.14	2.63	2.92	3.42	3.36	3.46	4.18
304	15	344.89	40.63	636	1147	21.77	24.93	34.07	2.74	3.21	3.41	3.25	3.51	4.14
305	15	337.2	41.32	636	1147	22.3	26.41	34.48	2.68	2.98	3.31	3.31	3.62	3.96
306	15	341.19	36.67	636	1147	21.38	25.84	33.65	2.57	2.86	3.16	3.13	3.54	4.22
307	15	339.39	36.96	636	1147	22.64	25.68	34.1	2.57	3.18	3.52	3.1	3.51	3.99
308	15	337.2	37.95	636	1147	22.08	26.69	34.74	2.71	3.13	3.45	3.21	3.53	4.03
309	15	346.33	36.85	636	1147	21.65	25.21	34.1	2.68	3.23	3.2	3.32	3.76	4.25
310	15	340	37.9	636	1147	22.72	25.71	34.09	2.73	2.78	3.41	3.28	3.59	4.22
311	15	338.65	35.22	636	1147	23.44	25.19	33.86	2.68	3.11	3.36	3.14	3.56	3.96
312	15	341.63	37.71	636	1147	22.65	24.72	34.67	2.72	3.17	3.38	3.38	3.66	4.15
313	15	344.63	36.14	636	1147	23.58	26.05	34.43	2.56	2.9	3.37	3.28	3.55	4.03
314	15	349.96	38.52	636	1147	21.87	25.55	33.74	2.65	2.99	3.29	3.14	3.6	3.96
315	15	327.37	42.59	636	1147	22.98	25.42	34.15	2.57	3.2	3.53	3.29	3.71	4.04
316	15	335.34	35.19	636	1147	22.51	25.38	34.03	2.68	3.02	3.35	3.16	3.54	3.89
317	15	346.91	30.11	636	1147	23.02	26.3	33.99	2.43	2.99	3.33	3.17	3.56	4.17
318	15	345.34	33.66	636	1147	21.64	25.45	34.03	2.74	2.98	3.39	3.46	3.69	4.02
319	15	341.1	35.36	636	1147	23.03	25.3	34.16	2.7	2.98	3.2	3.3	3.6	4.07
320	15	339.35	40.09	636	1147	22	26.47	33.27	2.73	3.08	3.26	3.31	3.74	3.8
321	15	344.53	28.95	636	1147	21.96	26.42	33.85	2.57	3.01	3.55	3.09	3.5	4.17
322	15	351.31	36.12	636	1147	21.82	26.66	34.94	2.76	2.95	3.34	3.25	3.64	4.17
323	15	346.42	33.2	636	1147	23.13	25.77	34.48	2.84	2.92	3.34	3.22	3.45	4.05
324	15	354.58	30.91	636	1147	22.42	25.93	34.2	2.68	2.9	3.36	3.19	3.39	4.14
325	15	346.81	36.58	636	1147	22.55	26.15	34.25	2.78	3	3.47	3.3	3.63	3.89
326	15	343.45	33.93	636	1147	22.12	25.2	33.61	2.9	3.16	3.53	3.15	3.62	3.89
327	15	338.54	33.68	636	1147	23.06	25.41	34.67	2.75	3.26	3.19	3.4	3.72	3.92
328	15	347.06	37.44	636	1147	22.33	25.2	33.78	2.89	3.03	3.42	3.19	3.53	4.13
329	15	335.27	35.18	636	1147	22.46	25.67	34.05	2.73	3.1	3.41	3.17	3.58	4.14
330	15	346.49	32.31	636	1147	22.62	24.62	34.16	2.88	2.94	3.26	3.35	3.46	3.96
331	15	345	34.53	636	1147	22.32	25.98	34.35	2.72	3	3.38	3.26	3.66	3.97
332	15	341.11	33.46	636	1147	22.42	25.2	33.58	2.72	3.05	3.42	3.23	3.65	4.08
333	15	344.24	33.95	636	1147	22.51	25.79	34.14	2.48	3.05	3.56	3.23	3.54	4.06
334	15	343.58	40.01	636	1147	21.81	25.98	34.44	2.68	3.06	3.44	3.36	3.5	4.1
335	15	341.7	36.65	636	1147	22.48	25.53	34.74	2.68	2.92	3.3	3.29	3.73	4.08
336	15	337.77	43.89	636	1147	22.57	26.25	34.06	2.74	3.11	3.46	3.38	3.7	3.99
337	15	339.16	37.43	636	1147	22.91	25.5	34.67	2.84	2.94	3.26	3.26	3.64	3.97
338	15	348.78	37.7	636	1147	22.46	24.89	33.48	2.72	2.82	3.44	3.25	3.93	4.25
339	15	341.11	36.11	636	1147	22.94	26.46	33.32	2.51	2.97	3.4	3.32	3.72	3.9
340	15	330.44	39	636	1147	22.03	24.6	34.21	2.77	3.02	3.29	3.25	3.57	3.89
341	15	338.45	37.99	636	1147	22.6	25.69	33.64	2.67	2.81	3.36	3.41	3.46	3.96
342	15	343.67	40.19	636	1147	22.22	25.26	33.16	2.7	3.23	3.37	3.27	3.64	4.02
343	15	337.95	38.9	636	1147	22.55	25.62	33.65	2.82	3.1	3.28	3.37	3.56	3.94
344	15	338.22	31.12	636	1147	22.68	24.69	33.53	2.48	3.02	3.32	3.24	3.51	3.9
345	15	344.34	34.78	636	1147	22.6	25.17	34.23	2.82	3.09	3.3	3.3	3.59	4.02
346	15	340.39	35.94	636	1147	22.55	25.11	33.63	2.55	2.87	3.22	3.29	3.52	4.07
347	15	342.19	30.52	636	1147	22.77	26.02	33.64	2.73	2.94	3.35	3.14	3.43	3.98
348	15	341.4	35.24	636	1147	21.85	25.41	34.27	2.69	3.05	3.27	3.39	3.49	4.07
349	15	347.93	37.87	636	1147	22.34	25.35	34.66	2.55	2.93	3.3	3.39	3.65	3.92
350	15	340.47	34.59	636	1147	22.09	26.1	33.45	2.85	3.11	3.45	3.22	3.6	3.88
351	15	339.4	37.91	636	1147	23.09	25.06	33.96	2.67	2.89	3.4	3.2	3.59	3.97
352	15	338.07	36.41	636	1147	22.33	25.42	33.78	2.72	3.2	3.35	3.37	3.47	4.04
353	15	336.53	32	636	1147	22.07	26.21	34.62	2.71	2.88	3.32	3.3	3.63	3.84
354	15	337.57	36.24	636	1147	22.71	24.51	34.06	2.7	3.11	3.41	3.33	3.53	3.83
355	15	340.05	39.43	636	1147	23.14	25.97	34.35	2.73	2.97	3.33	3.44	3.52	4.18
356	15	340.41	40.41	636	1147	21.74	25.9	33.77	2.55	3.05	3.44	3.19	3.46	4.01
357	15	341.58	38.07	636	1147	22.91	25.58	35.07	2.71	3	3.18	3.24	3.58	4.12
358	15	344.33	32.89	636	1147	22.53	25.95	34.9	2.78	3.11	3.35	3.31	3.73	3.89
359	15	340.27	34.11	636	1147	22.63	26.23	33.84	2.45	2.99	3.43	3.32	3.65	3.99
360	15	335.62	37.98	636	1147	22.02	26.7	34.43	2.63	2.97	3.33	3.25	3.72	4.04
361	15	338.36	42.1	636	1147	22.46	25.99	33.84	2.73	3.06	3.15	3.47	3.74	3.98
362	15	336.51	37.47	636	1147	22.48	25.79	34.24	2.74	3.17	3.4	3.17	3.75	4.18
363	15	357.78	33.06	636	1147	22.56	24.57	34.42	2.64	3.22	3.26	3.1	3.56	3.82
364	15	345.78	30.23	636	1147	22.45	24.57	33.98	2.85	3.07	3.25	3.27	3.61	4.07
365	15	335.19	38.21	636	1147	21.09	25.3	33.9	2.75	3.03	3.2	3.17	3.63	4.01
366	15	339.12	34.99	636	1147	22.79	25.35	34.1	2.91	2.89	3.15	3.35	3.54	3.99
367	15	338.11	35.65	636	1147	23.24	26.01	34.57	2.55	2.91	3.06	3.19	3.71	4.07
368	15	340.91	36.36	636	1147	22.1	25.71	34.52	2.53	3.06	3.43	3.23	3.68	4.3
369	15	341.5	37.61	636	1147	22.07	25.7	34.37	2.71	2.93	3.36	3.42	3.65	4.12
370	15	340.83	38.68	636	1147	22.58	25.13	34.3	2.59	2.97	3.36	3.3	3.49	4.13
371	15	344.88	34.32	636	1147	21.67	25.54	33.92	2.7	2.99	3.14	3.23	3.58	4.08
372	15	338.53	41.47	636	1147	21.48	26.27	34.03	2.78	3.04	3.45	3.23	3.5	4.16
373	15	341.45	37.09	636	1147	23.06	25.09	34.44	2.63	3.02	3.35	3.12	3.53	4.16
374	15	346.45	36.24	636	1147	22.56	25.46	34.82	2.67	3.05	3.45	3.19	3.77	3.87
375	15	350.17	35.31	636	1147	22.32	24.66	33.91	2.59	2.97	3.33	3.37	3.63	4.05
376	15	336.54	33.79	636	1147	23.34	25.24	34.97	2.67	3.03	3.45	3.4	3.6	3.98
377	15	341.74	37.44	636	1147	22.89	25.61	34.45	2.85	3.07	3.37	3.12	3.35	4.06
378	15	341.55	34.89	636	1147	22.56	25.58	34.7	2.7	2.96	3.44	3.25	3.66	3.97
379	15	338.77	36.68	636	1147	22.45	25.85	34.01	2.51	2.99	3.42	3.24	3.59	4.12
380	15	338.46	31.8	636	1147	22.36	25.37	33.66	2.67	3.08	3.34	3.3	3.79	3.99
381	15	343.41	34.9	636	1147	22.02	25.32	33.9	2.73	3.26	3.27	3.23	3.6	4.06
382	15	343.34	40.28	636	1147	21.23	24.42	33.89	2.8	2.87	3.04	3.33	3.63	3.91
383	15	337.09	33.52	636	1147	22.5	25.3	34.39	2.4	2.94	3.23	3.24	3.56	4.1
384	15	332.72	36.57	636	1147	22.72	26.54	33.9	2.72	2.85	3.1	3.35	3.61	4.14
385	15	335.15	37.99	636	1147	23.37	25.82	34.28	2.69	2.87	3.48	3.21	3.66	3.86
386	15	336.12	40.74	636	1147	22.27	26.34	34.1	2.51	3.12	3.28	3.34	3.61	3.87
387	15	342.84	43.02	636	1147	22.69	25.58	34.68	2.71	3.05	3.23	3.29	3.71	3.94
388	15	349.14	36.15	636	1147	22	26.11	34	2.77	3	3.33	3.32	3.64	3.82
389	15	336.41	39.22	636	1147	22.37	25.35	33.46	2.58	2.83	3.33	3.21	3.51	4.01
390	15	343.84	42.71	636	1147	21.68	26.19	34.63	2.61	3.05	3.29	3.29	3.76	4.08
391	15	344.56	35.14	636	1147	21.7	25.51	34.74	2.54	2.92	3.35	3.17	3.53	3.98
392	15	335.19	33.51	636	1147	22.79	24.96	33.34	2.63	3.1	3.32	3.22	3.61	3.85
393	15	344.49	37.58	636	1147	22.24	26.11	33.58	2.8	3.05	3.31	3.27	3.6	4.14
394	15	336.64	34.14	636	1147	22.96	25.31	34.59	2.86	2.99	3.41	3.15	3.69	4.04
395	15	344.39	34.49	636	1147	21.61	25.86	33.11	2.66	3.12	3.36	3.46	3.71	3.95
396	15	342.16	36.29	636	1147	21.65	25.14	33.86	2.49	3.03	3.32	3.1	3.65	4.09
397	15	343.16	35.46	636	1147	22.74	25.95	34.29	2.61	3.06	3.46	3.21	3.82	3.97
398	15	342.18	34.41	636	1147	22.55	24.74	33.87	2.58	3.04	3.44	3.33	3.37	4.22
399	15	343.5	34.1	636	1147	22.52	25.7	33.81	2.71	2.97	3.3	3.2	3.47	4.03
400	15	344.95	37.97	636	1147	22.85	25.77	33.87	2.77	2.89	3.25	3.17	3.72	4.11
401	15	344.46	39.65	636	1147	22	25.78	34.08	2.77	3.02	3.3	3.32	3.7	3.95
402	15	341.71	33.25	636	1147	21.19	25.71	34.44	2.72	2.84	3.3	3.05	3.75	3.91
403	15	348.3	39.27	636	1147	21.99	25.04	34.32	2.61	3.04	3.29	3.09	3.39	4.04
404	15	339.21	34.77	636	1147	22.79	26.2	34	2.66	3.08	3.2	3.29	3.67	4.09
405	15	332.34	34.15	636	1147	22	25.66	34.38	2.84	2.98	3.29	3.38	3.64	4.15
406	15	343.46	32.96	636	1147	21.77	24.83	34.47	2.81	3.21	3.42	3.39	3.55	3.9
407	15	346.27	37.68	636	1147	22.49	25.8	34.3	2.82	3.16	3.39	3.35	3.66	3.97
408	15	345.8	32.25	636	1147	22.97	25.01	34.28	2.61	3.09	3.34	3.11	3.65	3.96
409	15	346.43	36.43	636	1147	22.64	25.13	33.85	2.64	3.12	3.51	3.19	3.72	3.8
410	15	336.05	33.55	636	1147	21.76	24.82	34.35	2.67	3.07	3.41	3.3	3.68	4.01
411	15	336.09	39.6	636	1147	22.15	25.14	34.05	2.6	2.99	3.37	3.3	3.52	3.97
412	15	347.39	37.92	636	1147	23.48	26.2	34.71	2.55	3.11	3.33	3.21	3.63	4.11
413	15	344.52	33.79	636	1147	22.81	25.29	34.25	2.66	3.01	3.42	3.17	3.8	3.84
414	15	339.03	37.54	636	1147	22.73	25.56	34.11	2.73	3.01	3.48	3.35	3.7	3.92
415	15	341.62	35.53	636	1147	21.94	25.79	33.87	2.76	2.92	3.51	3.18	3.63	4.1
416	15	339.17	38.99	636	1147	21.83	26.34	34.15	2.63	3	3.42	3.21	3.54	4
417	15	336.14	41.89	636	1147	22.16	26.03	34.24	2.59	3.03	3.42	3.25	3.73	4.12
418	15	346.61	35.05	636	1147	21.9	25.3	34.24	2.74	2.81	3.34	3.29	3.58	4.15
419	15	344.13	40.36	636	1147	22.33	26.08	34.96	2.82	2.92	3.31	3.24	3.66	4.09
420	15	337.83	36.63	636	1147	21.43	26.33	33.88	2.7	3	3.45	2.99	3.61	4.01
421	15	339.75	41.61	636	1147	22	26	34.32	2.82	2.96	3.27	3.38	3.65	3.87
422	15	339.32	37.59	636	1147	22.86	25.27	32.68	2.74	2.91	3.14	2.99	3.69	4.03
423	15	340.89	40.6	636	1147	22.76	26.42	33.44	2.69	2.87	3.32	3.25	3.67	4.02
424	15	345.14	38.54	636	1147	23.52	25.45	33.67	2.71	2.95	3.49	3.24	3.55	3.97
425	15	345.61	35.96	636	1147	22.12	26.44	33.71	2.69	3.1	3.18	3.32	3.5	4.1
426	15	337.21	38.51	636	1147	22.99	26.04	34.27	2.67	2.97	3.49	3.2	3.51	4.09
427	15	338.04	33.58	636	1147	21.72	25.37	34.1	2.71	3.13	3.39	3.25	3.59	4.07
428	15	348.38	36.81	636	1147	22.21	25.11	33.42	2.76	3.09	3.4	3.26	3.75	3.97
429	15	346.8	36.31	636	1147	22.14	25.91	34.34	2.73	3.04	3.34	3.51	3.73	4.09
430	15	342.58	39.45	636	1147	22.7	25.62	33.99	2.68	2.71	3.36	3.22	3.77	4.02
431	15	336.08	36.28	636	1147	21.92	25.85	34.29	2.79	2.95	3.34	3.13	3.68	4.07
432	15	344.5	36.43	636	1147	22.65	26.41	34	2.7	2.92	3.25	3.28	3.72	3.99
433	15	340.84	35.21	636	1147	22.17	25.76	33.39	2.82	2.96	3.41	3.14	3.68	4.09
434	15	343.94	33.45	636	1147	22.56	25.02	34.01	2.79	3.11	3.34	3.17	3.67	4.02
435	15	330.42	38.78	636	1147	22.43	26.21	33.59	2.37	3.06	3.37	3.1	3.51	4.3
436	15	340.49	38.62	636	1147	22.11	24.56	34.05	2.66	2.99	3.33	3.3	3.59	3.89
437	15	344.45	30.58	636	1147	21.41	25.98	34.39	2.68	2.89	3.27	3.24	3.45	3.95
438	15	345.28	40.71	636	1147	22.23	25.99	33.18	2.76	2.95	3.37	3.25	3.74	3.93
439	15	345.16	35.59	636	1147	22.36	25.52	33.72	2.69	3.02	3.36	3.28	3.69	4.11
440	15	336.77	39.04	636	1147	21.85	25.9	34.45	2.5	3.04	3.29	3.19	3.75	3.95
441	15	337.99	36.66	636	1147	22.78	25.54	34.72	2.74	2.81	3.29	3.21	3.66	3.76
442	15	354.77	38.02	636	1147	22.51	26.2	35.31	2.78	3.12	3.35	3.26	3.56	3.94
443	15	338.58	32.38	636	1147	22.4	24.77	34.24	2.69	3.04	3.29	3.58	3.75	3.9
444	15	343.18	34.61	636	1147	21.93	24.94	34.36	2.62	3.13	3.44	3.41	3.52	4.07
445	15	345.18	35.01	636	1147	22.05	26.41	34.25	2.75	2.95	3.22	3.21	3.6	3.91
446	15	341.97	31.36	636	1147	21.88	25.95	34.44	2.65	2.93	3.24	3.23	3.67	4.11
447	15	339.54	32.97	636	1147	22.57	25.2	33.88	2.82	3.11	3.36	3.14	3.63	4.13
448	15	340.14	40.48	636	1147	23.09	26.44	34.29	2.75	3.17	3.38	3.22	3.57	4.04
449	15	335.57	36	636	1147	22.99	24.51	34.91	2.8	2.98	3.39	3.27	3.73	4.12
450	15	335.02	38.19	636	1147	22.34	25.65	33.78	2.86	3.13	3.27	3.14	3.57	4.06
451	20	326.69	47.15	636	1147	21.07	24.74	31.88	2.51	2.81	3.27	3.38	3.57	3.76
452	20	320.34	43.02	636	1147	20.83	23.93	31.6	2.56	2.94	3.13	3.54	3.67	3.78
453	20	320.45	37.13	636	1147	19.94	23.57	32.41	2.66	2.87	2.94	3.27	3.61	3.82
454	20	324.75	45.08	636	1147	21.5	24.15	31.75	2.67	3.07	2.95	3.46	3.51	3.85
455	20	322.2	43.24	636	1147	21.04	25.82	32.12	2.57	2.79	3.11	3.21	3.49	3.86
456	20	319.12	46.54	636	1147	20.92	23.89	31.65	2.81	2.9	3.16	3.37	3.53	3.74
457	20	314.97	49.52	636	1147	20.76	24.46	31.69	2.58	2.81	3	3.62	3.4	3.69
458	20	323.29	47.25	636	1147	20.69	23.64	32.35	2.72	2.88	3.23	3.63	3.74	3.72
459	20	333.61	44.54	636	1147	20.93	23.41	31.63	2.57	2.91	3.27	3.18	3.52	3.9
460	20	324.56	45.58	636	1147	20.86	24.43	31.58	2.53	2.72	3.23	3.39	3.51	3.75
461	20	323.96	46.53	636	1147	20.51	23.59	32.09	2.63	2.83	3.32	3.39	3.55	3.67
462	20	324.39	45.22	636	1147	19.9	24.36	31.77	2.65	2.93	3.19	3.54	3.42	3.8
463	20	325.91	40.18	636	1147	21.16	25.42	31.71	2.7	2.84	3.09	3.21	3.45	3.65
464	20	334.01	43.04	636	1147	20.51	24.7	31.16	2.57	2.84	3.26	3.44	3.54	3.8
465	20	327.49	43.99	636	1147	20.17	24.28	31.18	2.66	2.78	3.41	3.39	3.38	3.78
466	20	328.09	48.41	636	1147	20.39	23.47	32.13	2.51	2.79	3.13	3.38	3.59	3.72
467	20	324.12	43.35	636	1147	20.75	24.31	31.94	2.73	2.87	3.21	3.23	3.53	3.84
468	20	329.13	41.31	636	1147	20.35	23.97	31.99	2.75	2.79	3.25	3.4	3.51	3.77
469	20	329.22	44.37	636	1147	21.82	23.83	31.98	2.6	2.74	3.16	3.4	3.81	3.77
470	20	319.84	44.21	636	1147	19.64	24.21	31.73	2.73	2.93	3.11	3.37	3.44	3.68
471	20	327.04	39.57	636	1147	20.47	23.76	31.99	2.83	2.7	2.97	3.38	3.52	3.81
472	20	323.26	42.79	636	1147	20.86	24.78	30.74	2.61	2.85	3.07	3.56	3.46	3.79
473	20	328.27	41.62	636	1147	19.76	24.05	32.23	2.62	2.75	3.25	3.36	3.47	3.8
474	20	329.34	50.54	636	1147	21.09	24.84	31.47	2.55	2.84	3.17	3.28	3.5	3.83
475	20	327.29	44.9	636	1147	20.83	24.01	31.46	2.53	3.01	3.16	3.37	3.43	4.08
476	20	320.12	42.1	636	1147	20.89	24.56	32.2	2.83	2.88	3.05	3.36	3.55	4
477	20	318.5	47	636	1147	20.77	24.68	31.67	2.57	2.91	3.23	3.49	3.52	3.73
478	20	317.7	45.85	636	1147	20.89	23.78	31.45	2.6	2.68	3.08	3.28	3.48	3.72
479	20	317.35	49.46	636	1147	21.31	23.87	31.86	2.69	2.95	3.08	3.5	3.47	3.66
480	20	329.11	47.26	636	1147	21.97	23.66	32.07	2.61	2.91	3.01	3.26	3.44	3.8
481	20	322.28	45.37	636	1147	21.19	24.56	32.53	2.69	2.71	3.3	3.33	3.61	3.95
482	20	327.77	38.9	636	1147	20.22	24.92	31.64	2.66	2.91	3.23	3.42	3.5	3.76
483	20	329.78	45.05	636	1147	20.55	24.8	31.66	2.56	2.75	3.06	3.36	3.64	3.71
484	20	326.43	41.42	636	1147	20.55	23.5	31.61	2.63	2.88	3.18	3.27	3.63	3.81
485	20	326.48	43.36	636	1147	20.42	24.37	31.96	2.48	2.78	3.13	3.42	3.64	3.71
486	20	323	41.85	636	1147	20.28	24.09	32.11	2.54	2.87	2.99	3.33	3.49	3.96
487	20	324.12	36.79	636	1147	19.68	24.28	32.03	2.69	2.85	3.28	3.34	3.61	3.63
488	20	320.97	37.97	636	1147	20.54	24.24	31.78	2.66	2.74	3.14	3.24	3.66	3.76
489	20	323.05	48.16	636	1147	20.06	23.7	31.17	2.64	2.87	3.23	3.65	3.3	3.85
490	20	322.7	41.63	636	1147	20.37	23.81	32.56	2.73	2.83	3.3	3.24	3.39	3.57
491	20	321.99	43.88	636	1147	20.73	24.33	31.01	2.73	2.85	3.23	3.2	3.55	3.67
492	20	323.5	44.99	636	1147	20.73	23.83	31.72	2.5	2.95	3.14	3.5	3.47	3.74
493	20	321.67	46.02	636	1147	20.33	24.58	31.53	2.45	2.77	3.04	3.39	3.4	3.88
494	20	325.03	42.86	636	1147	21.01	24.74	31.71	2.57	2.65	3.09	3.33	3.53	3.76
495	20	328.93	41.55	636	1147	20.65	24.85	31.89	2.64	2.77	3.1	3.3	3.47	3.87
496	20	324.38	39.34	636	1147	21.56	24.42	31.02	2.61	2.84	3.33	3.28	3.62	3.93
497	20	322.35	42.56	636	1147	20.16	24.16	31.7	2.72	2.94	3.09	3.19	3.52	3.82
498	20	326.74	42.41	636	1147	20.74	25.02	31.91	2.61	2.78	3.14	3.55	3.5	3.79
499	20	323.08	46.69	636	1147	21.66	24.49	31.76	2.65	2.59	3.23	3.4	3.56	3.72
500	20	323.57	42.16	636	1147	21.19	24.07	32.76	2.69	2.7	3.15	3.32	3.3	3.95
501	20	329.01	44.99	636	1147	20.76	23.57	31.48	2.73	2.72	2.91	3.37	3.51	3.8
502	20	329.13	45.3	636	1147	20.81	24.86	30.96	2.7	2.89	3.04	3.24	3.45	3.72
503	20	329.26	41.55	636	1147	20.25	23.95	32.28	2.65	2.81	3.15	3.52	3.45	3.92
504	20	326.54	42.91	636	1147	21.93	23.73	31.54	2.53	2.93	3.33	3.56	3.64	3.77
505	20	323.66	38.38	636	1147	21.7	24.49	31.47	2.78	2.73	3.2	3.37	3.58	3.78
506	20	318.24	43.62	636	1147	21.2	24.25	32.11	2.55	2.83	3.1	3.46	3.52	3.86
507	20	330.93	45.46	636	1147	20.82	23.76	31.72	2.6	2.8	3.12	3.29	3.32	3.72
508	20	326.46	39.35	636	1147	20.69	25.21	32.23	2.81	2.87	3.28	3.32	3.46	3.52
509	20	331.42	48.01	636	1147	20.4	24.13	31.34	2.69	2.94	2.99	3.43	3.49	3.8
510	20	327.78	42.83	636	1147	20.63	24.15	32.21	2.69	2.85	3.03	3.35	3.61	3.79
511	20	328.79	48.69	636	1147	21.2	24.31	31.46	2.39	2.81	3.13	3.43	3.5	3.76
512	20	316.59	40.57	636	1147	20.92	25.12	31.67	2.68	2.93	3.08	3.43	3.45	3.88
513	20	326.25	44.29	636	1147	20.29	24.61	32.76	2.55	2.8	3.18	3.47	3.46	3.51
514	20	332.29	45.67	636	1147	19.81	23.96	32.5	2.79	2.92	3.14	3.4	3.51	3.9
515	20	321.11	40.97	636	1147	21.19	24.24	32.41	2.58	2.82	3.07	3.39	3.37	3.74
516	20	318.31	45.47	636	1147	21.04	23.39	32.39	2.9	2.83	3.1	3.67	3.39	3.79
517	20	326.39	47.43	636	1147	20.86	24.01	31.24	2.62	2.73	3.16	3.33	3.37	3.92
518	20	323	39.59	636	1147	20.6	24.29	30.85	2.68	2.73	3.33	3.44	3.48	3.72
519	20	324.97	45.23	636	1147	20.67	24.15	31.75	2.59	2.8	2.95	3.49	3.55	3.71
520	20	334.98	43.65	636	1147	20.16	24.69	31.92	2.69	2.79	3.21	3.36	3.58	3.6
521	20	323.32	48.56	636	1147	20.3	23.96	31.5	2.53	2.61	3.14	3.4	3.51	3.78
522	20	325.71	46.46	636	1147	20.58	23.97	31.58	2.71	2.97	3.1	3.4	3.55	3.69
523	20	325.59	38.99	636	1147	19.8	24.44	31.53	2.67	2.83	3.06	3.39	3.4	3.93
524	20	318.71	42.8	636	1147	20.16	24.55	31.55	2.6	2.92	3.16	3.44	3.42	3.65
525	20	326.03	42.43	636	1147	20.99	24.22	31.82	2.49	3.02	3.14	3.46	3.44	3.82
526	20	318.98	44.75	636	1147	20.5	24.27	32.07	2.53	2.76	3.21	3.6	3.51	3.85
527	20	324.96	49.22	636	1147	19.81	24.31	30.91	2.4	2.86	3.17	3.36	3.51	4.1
528	20	324.2	44.92	636	1147	20.36	24.41	31.6	2.61	3.01	3.28	3.4	3.29	3.75
529	20	339.01	42.7	636	1147	21.23	24.98	31.83	2.57	2.59	3.23	3.31	3.54	3.67
530	20	324.16	43.49	636	1147	20.81	23.7	32.32	2.59	2.66	3.15	3.39	3.54	3.93
531	20	324.31	43.03	636	1147	20.13	24.67	31.81	2.61	2.64	3.3	3.27	3.46	3.83
532	20	319.51	38.91	636	1147	19.62	24.62	31.45	2.94	2.73	3.07	3.33	3.54	3.74
533	20	328.55	40.45	636	1147	19.99	23.36	30.61	2.6	2.8	3.1	3.51	3.64	3.76
534	20	316.52	41.69	636	1147	20.38	23.93	31.37	2.58	2.79	3.1	3.41	3.56	3.7
535	20	331.85	40.45	636	1147	19.87	24.45	31.31	2.68	2.59	3.3	3.46	3.37	3.64
536	20	333.85	41.18	636	1147	20.26	23.13	31.54	2.63	2.9	3.02	3.24	3.57	3.89
537	20	317.63	46.63	636	1147	20.7	24.81	31.68	2.4	2.81	3.27	3.3	3.48	3.77
538	20	310.99	48.4	636	1147	20.23	24.51	31.68	2.78	2.87	3.14	3.3	3.6	3.6
539	20	328.72	40.09	636	1147	21.31	24.34	32.04	2.66	2.65	3.07	3.46	3.54	3.91
540	20	327.51	40.49	636	1147	20.28	24.31	30.56	2.82	2.87	3.28	3.23	3.64	4.01
541	20	318.89	45.7	636	1147	20.68	23.49	31.97	2.73	2.77	3.28	3.22	3.37	3.8
542	20	325.62	41.24	636	1147	21.08	24.53	32.15	2.64	2.89	3.12	3.6	3.44	4
543	20	325.66	39.26	636	1147	21.36	24.32	32.15	2.77	2.86	3.1	3.49	3.52	3.86
544	20	314.72	44.73	636	1147	20.36	25.09	32.03	2.67	2.88	3.06	3.55	3.72	3.83
545	20	333.44	41.68	636	1147	20.28	24.28	31.94	2.61	2.88	3.19	3.29	3.57	3.88
546	20	326.35	46.85	636	1147	20.07	24.49	31.13	2.54	2.77	3.07	3.34	3.5	3.87
547	20	323.88	38.63	636	1147	21.25	23.84	31.69	2.69	2.85	3.27	3.44	3.43	4.01
548	20	326.46	42.95	636	1147	21.16	24.38	31.92	2.9	2.8	3.13	3.4	3.63	3.64
549	20	315.66	41.63	636	1147	19.86	24.05	31.97	2.56	2.69	3.17	3.48	3.35	3.87
550	20	329.58	46.25	636	1147	21.29	25.36	31.54	2.66	2.79	3.16	3.54	3.39	3.7
551	20	332.38	46.45	636	1147	20.5	24.69	31.89	2.8	2.84	3.26	3.65	3.58	3.79
552	20	329.1	42.29	636	1147	21.87	24.35	31.58	2.57	2.94	3.25	3.34	3.58	3.64
553	20	326.41	44.75	636	1147	21.53	23.87	31.08	2.56	2.7	3.29	3.54	3.55	3.91
554	20	326.16	43.1	636	1147	20.51	24.1	30.95	2.68	2.83	3.23	3.4	3.5	3.7
555	20	325.85	45.6	636	1147	20.11	24.3	31.84	2.58	2.77	3.18	3.28	3.55	3.7
556	20	330.8	50.4	636	1147	20.25	24.53	31.36	2.75	2.7	3.21	3.3	3.5	3.69
557	20	329.6	40.88	636	1147	20.96	24.09	31.66	2.66	2.75	3.18	3.54	3.44	3.91
558	20	332.98	40.94	636	1147	19.95	24.41	31.45	2.84	2.83	3.08	3.28	3.63	3.73
559	20	325.71	46.26	636	1147	20.44	24.24	31.71	2.72	2.89	3.14	3.4	3.48	3.64
560	20	326.78	49.07	636	1147	20.24	23.87	31.28	2.72	2.87	3.14	3.3	3.53	3.63
561	20	326.21	46	636	1147	20.05	23.49	32.51	2.59	2.94	3.14	3.37	3.56	3.7
562	20	326.15	42.25	636	1147	20.02	24.43	31.59	2.63	2.71	3.32	3.48	3.62	3.76
563	20	316.84	49.25	636	1147	20.65	23.89	31.93	2.77	2.83	3.29	3.5	3.41	3.72
564	20	330.28	35.25	636	1147	20.61	23.54	31.48	2.62	2.79	3.1	3.28	3.75	3.98
565	20	319.68	48.14	636	1147	20.48	24.32	31.69	2.58	2.93	3.17	3.34	3.39	3.7
566	20	317.28	43.43	636	1147	20.08	24.13	32.41	2.77	2.83	3.15	3.58	3.57	3.76
567	20	318.36	44.57	636	1147	21.09	23.94	31.87	2.61	2.81	2.91	3.37	3.62	3.73
568	20	325.75	41.12	636	1147	20.86	24.15	31.25	2.78	2.92	3.1	3.44	3.57	3.85
569	20	317.02	46.41	636	1147	20.4	24.08	33.04	2.68	2.79	2.94	3.53	3.39	3.69
570	20	323.83	47.64	636	1147	21.07	24.18	31.87	2.59	2.84	3.17	3.49	3.62	3.84
571	20	323.68	45.62	636	1147	20.63	23.72	31.52	2.66	2.92	3.14	3.27	3.53	3.8
572	20	326.42	46.15	636	1147	21.19	23.96	31.41	2.55	2.9	3.3	3.36	3.5	3.94
573	20	328.02	44.7	636	1147	20.08	24.6	31.26	2.54	2.8	3.1	3.37	3.38	3.89
574	20	331.13	37.55	636	1147	21.17	23.85	32.15	2.64	2.83	3.14	3.51	3.4	3.85
575	20	331	45.54	636	1147	21.84	24	32.2	2.64	2.95	3.16	3.35	3.65	3.74
576	20	318.43	41.84	636	1147	20.99	24.96	31.78	2.78	2.69	3.12	3.36	3.51	3.8
577	20	328.94	42.06	636	1147	20.75	24.24	31.26	2.64	2.82	3.14	3.39	3.53	3.75
578	20	331.85	39.88	636	1147	20.32	25.65	31.2	2.51	2.9	2.95	3.37	3.73	3.64
579	20	315.58	38.89	636	1147	21.13	24.82	31.46	2.72	2.97	3.34	3.37	3.29	3.71
580	20	323.36	42.61	636	1147	20.59	24.82	32.36	2.63	2.94	3.2	3.4	3.61	3.8
581	20	335.78	39.07	636	1147	20.42	24.2	31.94	2.78	2.83	3.02	3.47	3.6	3.6
582	20	325.47	38.62	636	1147	20.35	23.81	32.12	2.66	2.7	3.25	3.25	3.55	3.71
583	20	323.66	44.9	636	1147	20.94	24.93	31.68	2.68	2.79	3.18	3.43	3.51	3.61
584	20	327.15	44.48	636	1147	20.34	23.62	32.46	2.7	2.81	3.05	3.31	3.65	3.8
585	20	322.74	44.92	636	1147	20.27	25.01	32.4	2.6	2.77	2.9	3.24	3.39	3.8
586	20	323.86	39.35	636	1147	20.54	24.51	31.98	2.46	2.82	3.02	3.48	3.6	3.7
587	20	321.66	42.01	636	1147	19.55	24.43	31.58	2.75	2.72	3.1	3.24	3.42	3.67
588	20	330.47	41.3	636	1147	20.74	24.07	31.09	2.63	2.89	3.04	3.47	3.44	3.74
589	20	328.14	41.4	636	1147	20.7	24.1	31.78	2.41	2.65	3.22	3.49	3.43	3.77
590	20	326.96	45.47	636	1147	19.67	23.82	31.55	2.72	3.08	3.14	3.25	3.56	3.92
591	20	326.03	40.67	636	1147	21.16	24.59	31.21	2.69	2.93	3.28	3.38	3.48	3.91
592	20	319.44	44.71	636	1147	19.99	24.79	31.59	2.78	2.88	3.04	3.53	3.68	3.88
593	20	321.68	42.47	636	1147	20.75	23.91	32.57	2.66	2.56	3.19	3.36	3.51	3.75
594	20	329.53	46.75	636	1147	20.82	24.09	31.7	2.65	2.75	3.22	3.44	3.67	3.92
595	20	322.06	45.85	636	1147	20.2	24.61	31.46	2.55	2.86	2.89	3.21	3.5	3.8
596	20	323.64	38.65	636	1147	20.27	24.46	32.01	2.65	2.95	3.2	3.32	3.49	3.65
597	20	324.95	46.73	636	1147	21.02	24.96	31.57	2.78	2.81	3.31	3.39	3.59	3.94
598	20	324.52	44.05	636	1147	21.32	24.19	31.06	2.86	2.78	3.18	3.51	3.46	3.69
599	20	326.76	38.01	636	1147	20.54	24.38	31.59	2.5	2.99	3.17	3.53	3.49	3.7
600	20	326.84	42.74	636	1147	20.09	24.99	31.41	2.47	2.96	3.11	3.33	3.34	3.96
